# Supplementary material for: The Diagnostic Performance of Coronary CT Angiography for the Assessment of Coronary Stenosis in Calcified Plaque
Source: PLoS One. 2016 May 5;11(5):e0154852. doi: 10.1371/journal.pone.0154852 (PMC4858195; doi:10.1371/journal.pone.0154852)
Supplement: S1 Table — (XLSX) [file pone.0154852.s001.xlsx]

## Sheet: Sheet1
Number	Classfication of calcified plaque	Stenosis severity of CCTA	Stenosis severity of CAG
1	type II	< 50%	< 50%
2	type II	≥ 50%	≥ 50%
3	type III	< 50%	< 50%
4	type II	< 50%	< 50%
5	Type I	< 50%	< 50%
6	Type I	< 50%	< 50%
7	type III	< 50	≧ 50%
8	type III	≥ 50%	≥ 50%
9	type II	< 50%	< 50%
10	Type I	< 50%	< 50%
11	type IV	≧ 50%	< 50%
12	type II	< 50%	< 50%
13	type II	< 50%	< 50%
14	Type I	< 50%	< 50%
15	Type I	< 50%	< 50%
16	type IV	< 50%	< 50%
17	type II	≥ 50%	≥ 50%
18	type II	< 50%	< 50%
19	Type I	< 50%	< 50%
20	Type I	< 50%	< 50%
21	type III	> 50%	≤ 50%
22	Type I	< 50%	< 50%
23	Type I	< 50%	< 50%
24	Type I	< 50%	< 50%
25	type IV	< 50%	< 50%
26	type III	≥ 50%	≥ 50%
27	type IV	≧ 50%	< 50%
28	Type I	< 50%	< 50%
29	Type I	≧ 50%	≧ 50%
30	type IV	≧ 50%	≧ 50%
31	type II	< 50%	< 50%
32	type III	> 50%	≤ 50%
33	Type I	< 50%	< 50%
34	type IV	< 50%	< 50%
35	type III	< 50%	< 50%
36	type II	< 50%	< 50%
37	type II	< 50%	< 50%
38	Type I	< 50%	< 50%
39	type II	< 50%	< 50%
40	type II	< 50%	< 50%
41	type II	≥ 50%	≥ 50%
42	type IV	< 50%	< 50%
43	type III	< 50%	< 50%
44	type II	< 50%	< 50%
45	Type I	< 50%	< 50%
46	Type I	< 50%	< 50%
47	type IV	≧ 50%	≧ 50%
48	type II	≥ 50%	< 50%
49	type II	< 50%	< 50%
50	Type I	< 50%	< 50%
51	type IV	≧ 50%	< 50%
52	type III	< 50%	< 50%
53	type II	< 50%	< 50%
54	Type I	< 50%	< 50%
55	Type I	< 50%	< 50%
56	type IV	< 50%	< 50%
57	type III	≥ 50%	≥ 50%
58	type II	≥ 50%	≥ 50%
59	Type I	< 50%	< 50%
60	type IV	≧ 50%	< 50%
61	type III	> 50%	≤ 50%
62	type II	< 50%	< 50%
63	Type I	< 50%	< 50%
64	Type I	< 50%	< 50%
65	type IV	< 50%	< 50%
66	type III	< 50%	< 50%
67	type II	< 50%	< 50%
68	Type I	< 50%	< 50%
69	Type I	≧ 50%	≧ 50%
70	type III	< 50%	< 50%
71	type II	< 50%	< 50%
72	Type I	< 50%	< 50%
73	Type I	< 50%	< 50%
74	type IV	< 50%	< 50%
75	type III	≥ 50%	≥ 50%
76	type II	< 50%	< 50%
77	Type I	< 50%	< 50%
78	type III	≥ 50%	≥ 50%
79	type II	≥ 50%	< 50%
80	type II	< 50%	< 50%
81	Type I	< 50%	< 50%
82	type IV	< 50%	< 50%
83	type III	< 50%	< 50%
84	type II	< 50%	< 50%
85	Type I	< 50%	< 50%
86	Type I	< 50%	< 50%
87	type III	< 50%	< 50%
88	type III	≥ 50%	≥ 50%
89	type II	≥ 50%	≥ 50%
90	Type I	< 50%	< 50%
91	type IV	< 50%	< 50%
92	type II	< 50%	< 50%
93	type II	< 50%	< 50%
94	Type I	< 50%	< 50%
95	Type I	< 50%	< 50%
96	type IV	≧ 50%	≧ 50%
97	Type I	< 50%	< 50%
98	type II	< 50%	< 50%
99	Type I	< 50%	< 50%
100	type IV	≧ 50%	< 50%
101	type III	< 50%	< 50%
102	Type I	< 50%	< 50%
103	Type I	< 50%	< 50%
104	Type I	< 50%	< 50%
105	type IV	< 50%	< 50%
106	type III	≥ 50%	≥ 50%
107	type IV	< 50%	< 50%
108	Type I	< 50%	< 50%
109	type IV	≧ 50%	< 50%
110	type III	> 50%	≤ 50%
111	type II	< 50%	< 50%
112	type III	< 50%	< 50%
113	Type I	< 50%	< 50%
114	type IV	< 50%	< 50%
115	type III	< 50%	< 50%
116	type II	< 50%	< 50%
117	type III	≥ 50%	≥ 50%
118	type IV	≧ 50%	≧ 50%
119	type III	> 50%	≤ 50%
120	Type I	< 50%	< 50%
121	Type I	< 50%	< 50%
122	type IV	< 50%	< 50%
123	type III	≥ 50%	≥ 50%
124	type II	< 50%	< 50%
125	Type I	< 50%	< 50%
126	Type I	< 50%	< 50%
127	type IV	≧ 50%	≧ 50%
128	type II	< 50%	< 50%
129	type II	≥ 50%	≥ 50%
130	Type I	< 50%	< 50%
131	type IV	< 50%	< 50%
132	type III	< 50%	< 50%
133	type II	< 50%	< 50%
134	Type I	< 50%	< 50%
135	Type I	< 50%	< 50%
136	type IV	≧ 50%	≧ 50%
137	type II	≥ 50%	< 50%
138	type II	≥ 50%	≥ 50%
139	Type I	< 50%	< 50%
140	type IV	< 50%	< 50%
141	type III	< 50%	< 50%
142	type II	< 50%	< 50%
143	Type I	< 50%	< 50%
144	Type I	< 50%	< 50%
145	type IV	≧ 50%	≧ 50%
146	type III	≥ 50%	≥ 50%
147	type II	≥ 50%	≥ 50%
148	Type I	< 50%	< 50%
149	type IV	≧ 50%	< 50%
150	type III	< 50%	< 50%
151	type II	< 50%	< 50%
152	Type I	< 50%	< 50%
153	Type I	< 50%	< 50%
154	type IV	< 50%	< 50%
155	type III	≥ 50%	≥ 50%
156	type IV	≧ 50%	≧ 50%
157	type IV	≧ 50%	< 50%
158	type IV	≧ 50%	< 50%
159	type II	< 50%	< 50%
160	Type I	< 50%	< 50%
161	Type I	< 50%	< 50%
162	type IV	≧ 50%	≧ 50%
163	type III	< 50%	< 50%
164	type II	< 50%	< 50%
165	Type I	< 50%	< 50%
166	Type I	≧ 50%	≧ 50%
167	type III	≥ 50%	≥ 50%
168	type II	< 50%	< 50%
169	Type I	< 50%	< 50%
170	Type I	< 50%	< 50%
171	type IV	< 50%	< 50%
172	type II	< 50%	< 50%
173	type II	< 50%	< 50%
174	Type I	< 50%	< 50%
175	Type I	< 50%	< 50%
176	type III	> 50%	≤ 50%
177	Type I	< 50%	< 50%
178	type II	≥ 50%	≥ 50%
179	Type I	< 50%	< 50%
180	type IV	< 50%	< 50%
181	type III	< 50%	< 50%
182	Type I	< 50%	< 50%
183	Type I	< 50%	< 50%
184	Type I	< 50%	< 50%
185	type IV	≧ 50%	≧ 50%
186	type II	< 50%	< 50%
187	type IV	≧ 50%	≧ 50%
188	Type I	< 50%	< 50%
189	type IV	< 50%	< 50%
190	type III	< 50%	< 50%
191	type II	< 50%	< 50%
192	type III	≥ 50%	≥ 50%
193	Type I	< 50%	< 50%
194	type IV	≧ 50%	≧ 50%
195	type IV	≧ 50%	≧ 50%
196	Type I	< 50%	< 50%
197	Type I	< 50%	< 50%
198	type III	< 50%	< 50%
199	type II	< 50%	< 50%
200	Type I	< 50%	< 50%
201	Type I	< 50%	< 50%
202	type IV	< 50%	< 50%
203	type III	≥ 50%	≥ 50%
204	type II	< 50%	< 50%
205	Type I	< 50%	< 50%
206	Type I	< 50%	< 50%
207	type III	< 50%	< 50%
208	type II	< 50%	< 50%
209	Type I	< 50%	< 50%
210	Type I	< 50%	< 50%
211	type IV	< 50%	< 50%
212	type III	≥ 50%	≥ 50%
213	type II	< 50%	< 50%
214	Type I	< 50%	< 50%
215	type IV	≧ 50%	< 50%
216	type IV	≧ 50%	≧ 50%
217	type II	< 50%	< 50%
218	Type I	< 50%	< 50%
219	Type I	< 50%	< 50%
220	type IV	< 50%	< 50%
221	type III	< 50%	< 50%
222	type II	< 50%	< 50%
223	Type I	< 50%	< 50%
224	Type I	< 50%	< 50%
225	type III	> 50%	≤ 50%
226	type II	≥ 50%	< 50%
227	type II	≥ 50%	≥ 50%
228	Type I	< 50%	< 50%
229	type IV	< 50%	< 50%
230	type III	< 50%	< 50%
231	type II	< 50%	< 50%
232	Type I	< 50%	< 50%
233	Type I	≧ 50%	≧ 50%
234	Type I	< 50%	< 50%
235	type II	≥ 50%	≥ 50%
236	type II	≥ 50%	≥ 50%
237	type IV	≧ 50%	< 50%
238	type III	< 50%	< 50%
239	type II	< 50%	< 50%
240	Type I	< 50%	< 50%
241	Type I	< 50%	< 50%
242	type III	< 50%	< 50%
243	type III	≥ 50%	≥ 50%
244	type II	≥ 50%	≥ 50%
245	Type I	< 50%	< 50%
246	type IV	≧ 50%	< 50%
247	type II	< 50%	< 50%
248	type II	< 50%	< 50%
249	Type I	< 50%	< 50%
250	Type I	< 50%	< 50%
251	type IV	< 50%	< 50%
252	Type I	< 50%	< 50%
253	type II	< 50%	< 50%
254	Type I	< 50%	< 50%
255	Type I	≧ 50%	≧ 50%
256	type III	< 50%	< 50%
257	Type I	< 50%	< 50%
258	Type I	< 50%	< 50%
259	Type I	< 50%	< 50%
260	type IV	< 50%	< 50%
261	type III	≥ 50%	≥ 50%
262	type IV	< 50%	< 50%
263	Type I	< 50%	< 50%
264	type IV	≧ 50%	< 50%
265	type IV	≧ 50%	≧ 50%
266	type II	< 50%	< 50%
267	type III	< 50%	< 50%
268	Type I	< 50%	< 50%
269	type IV	< 50%	< 50%
270	type III	< 50%	< 50%
271	type II	< 50%	< 50%
272	type II	< 50%	< 50%
273	Type I	< 50%	< 50%
274	type II	< 50%	< 50%
275	type II	< 50%	< 50%
276	Type I	< 50%	< 50%
277	type IV	< 50%	< 50%
278	type III	< 50%	< 50%
279	type II	< 50%	< 50%
280	Type I	< 50%	< 50%
281	Type I	< 50%	< 50%
282	type IV	≧ 50%	≧ 50%
283	type II	< 50%	< 50%
284	type II	≥ 50%	≥ 50%
285	Type I	< 50%	< 50%
286	type IV	≧ 50%	< 50%
287	type III	< 50%	< 50%
288	type II	< 50%	< 50%
289	Type I	< 50%	< 50%
290	Type I	< 50%	< 50%
291	type IV	< 50%	< 50%
292	type III	≥ 50%	≥ 50%
293	type II	≥ 50%	≥ 50%
294	Type I	< 50%	< 50%
295	type IV	< 50%	< 50%
296	type III	< 50%	< 50%
297	type II	< 50%	< 50%
298	Type I	< 50%	< 50%
299	Type I	< 50%	< 50%
300	type IV	≧ 50%	≧ 50%
301	type III	≥ 50%	≥ 50%
302	type II	< 50%	< 50%
303	Type I	< 50%	< 50%
304	type IV	≧ 50%	< 50%
305	type III	< 50%	< 50%
306	type II	< 50%	< 50%
307	Type I	< 50%	< 50%
308	Type I	< 50%	< 50%
309	type IV	< 50%	< 50%
310	type III	≥ 50%	≥ 50%
311	type II	< 50%	< 50%
312	Type I	< 50%	< 50%
313	type III	> 50%	≤ 50%
314	type III	< 50%	< 50%
315	type II	≥ 50%	≥ 50%
316	Type I	< 50%	< 50%
317	type IV	< 50%	< 50%
318	type III	< 50%	< 50%
319	type II	< 50%	< 50%
320	Type I	< 50%	< 50%
321	Type I	< 50%	< 50%
322	type III	< 50%	< 50%
323	type II	< 50%	< 50%
324	Type I	< 50%	< 50%
325	Type I	< 50%	< 50%
326	type IV	< 50%	< 50%
327	type II	< 50%	< 50%
328	type II	< 50%	< 50%
329	Type I	< 50%	< 50%
330	Type I	< 50%	< 50%
331	type IV	≧ 50%	≧ 50%
332	Type I	< 50%	< 50%
333	type II	≥ 50%	≥ 50%
334	Type I	< 50%	< 50%
335	type IV	≧ 50%	< 50%
336	type III	< 50%	< 50%
337	Type I	< 50%	< 50%
338	Type I	< 50%	< 50%
339	Type I	< 50%	< 50%
340	type IV	< 50%	< 50%
341	type III	≥ 50%	≥ 50%
342	type IV	< 50%	< 50%
343	Type I	< 50%	< 50%
344	type IV	< 50%	< 50%
345	type III	< 50%	< 50%
346	type II	< 50%	< 50%
347	type III	≥ 50%	≥ 50%
348	Type I	< 50%	< 50%
349	type IV	≧ 50%	≧ 50%
350	type III	≥ 50%	≥ 50%
351	Type I	< 50%	< 50%
352	type II	< 50%	< 50%
353	type II	≥ 50%	≥ 50%
354	type II	< 50%	< 50%
355	Type I	< 50%	< 50%
356	Type I	< 50%	< 50%
357	type IV	< 50%	< 50%
358	type III	≥ 50%	≥ 50%
359	type II	< 50%	< 50%
360	Type I	< 50%	< 50%
361	Type I	< 50%	< 50%
362	type III	> 50%	≤ 50%
363	type II	< 50%	< 50%
364	type II	≥ 50%	≥ 50%
365	Type I	< 50%	< 50%
366	type IV	< 50%	< 50%
367	type III	< 50%	< 50%
368	type II	< 50%	< 50%
369	Type I	< 50%	< 50%
370	Type I	≧ 50%	≧ 50%
371	type IV	≧ 50%	≧ 50%
372	type II	< 50%	< 50%
373	Type I	< 50%	< 50%
374	Type I	< 50%	< 50%
375	type IV	< 50%	< 50%
376	type III	< 50%	< 50%
377	type II	< 50%	< 50%
378	Type I	< 50%	< 50%
379	Type I	< 50%	< 50%
380	type IV	≧ 50%	≧ 50%
381	type III	≥ 50%	≥ 50%
382	type II	≥ 50%	≥ 50%
383	Type I	< 50%	< 50%
384	type IV	< 50%	< 50%
385	type III	< 50%	< 50%
386	type II	< 50%	< 50%
387	Type I	< 50%	< 50%
388	Type I	< 50%	< 50%
389	type IV	≧ 50%	≧ 50%
390	type II	< 50%	< 50%
391	type II	< 50%	< 50%
392	type II	≥ 50%	≥ 50%
393	type III	< 50%	< 50%
394	type II	< 50%	< 50%
395	Type I	< 50%	< 50%
396	Type I	< 50%	< 50%
397	type IV	≧ 50%	≧ 50%
398	type III	≥ 50%	≥ 50%
399	type II	< 50%	< 50%
400	Type I	< 50%	< 50%
401	type IV	≧ 50%	< 50%
402	type II	< 50%	< 50%
403	type II	< 50%	< 50%
404	Type I	< 50%	< 50%
405	Type I	< 50%	< 50%
406	type IV	< 50%	< 50%
407	type II	≥ 50%	≥ 50%
408	type II	< 50%	< 50%
409	Type I	< 50%	< 50%
410	Type I	< 50%	< 50%
411	type III	> 50%	≤ 50%
412	Type I	< 50%	< 50%
413	Type I	< 50%	< 50%
414	Type I	< 50%	< 50%
415	type IV	< 50%	< 50%
416	type III	< 50%	< 50%
417	type IV	≧ 50%	< 50%
418	Type I	< 50%	< 50%
419	Type I	≧ 50%	≧ 50%
420	type IV	≧ 50%	≧ 50%
421	type II	< 50%	< 50%
422	type III	> 50%	≤ 50%
423	Type I	< 50%	< 50%
424	type IV	< 50%	< 50%
425	type III	< 50%	< 50%
426	type II	< 50%	< 50%
427	type II	< 50%	< 50%
428	Type I	< 50%	< 50%
429	type II	≥ 50%	≥ 50%
430	type II	< 50%	≥ 50%
431	type II	< 50%	< 50%
432	type IV	< 50%	< 50%
433	type III	< 50%	< 50%
434	type II	< 50%	< 50%
435	Type I	< 50%	< 50%
436	Type I	< 50%	< 50%
437	type IV	≧ 50%	≧ 50%
438	type II	≥ 50%	< 50%
439	type II	< 50%	< 50%
440	Type I	< 50%	< 50%
441	type IV	≧ 50%	< 50%
442	type III	< 50%	< 50%
443	type II	< 50%	< 50%
444	Type I	< 50%	< 50%
445	Type I	< 50%	< 50%
446	type IV	< 50%	< 50%
447	type III	≥ 50%	≥ 50%
448	type II	≥ 50%	≥ 50%
449	Type I	< 50%	< 50%
450	type IV	≧ 50%	< 50%
451	type III	> 50%	≤ 50%
452	type II	< 50%	< 50%
453	Type I	< 50%	< 50%
454	Type I	< 50%	< 50%
455	type IV	< 50%	< 50%
456	type III	< 50%	< 50%
457	type II	< 50%	< 50%
458	Type I	< 50%	< 50%
459	Type I	≧ 50%	≧ 50%
460	type III	< 50%	< 50%
461	type II	< 50%	< 50%
462	Type I	< 50%	< 50%
463	Type I	< 50%	< 50%
464	type IV	< 50%	< 50%
465	type III	≥ 50%	≥ 50%
466	type II	< 50%	< 50%
467	Type I	< 50%	< 50%
468	type III	≥ 50%	≥ 50%
469	type IV	≧ 50%	≧ 50%
470	type III	> 50%	≤ 50%
471	Type I	< 50%	< 50%
472	type IV	< 50%	< 50%
473	type III	< 50%	< 50%
474	type II	< 50%	< 50%
475	Type I	< 50%	< 50%
476	Type I	< 50%	< 50%
477	type III	< 50%	< 50%
478	type III	≥ 50%	≥ 50%
479	type II	≥ 50%	≥ 50%
480	Type I	< 50%	< 50%
481	type IV	< 50%	< 50%
482	type II	< 50%	< 50%
483	type II	< 50%	< 50%
484	Type I	< 50%	< 50%
485	Type I	< 50%	< 50%
486	type IV	≧ 50%	≧ 50%
487	Type I	< 50%	< 50%
488	type II	< 50%	< 50%
489	Type I	< 50%	< 50%
490	type IV	≧ 50%	< 50%
491	type III	< 50%	< 50%
492	Type I	< 50%	< 50%
493	Type I	< 50%	< 50%
494	Type I	< 50%	< 50%
495	type IV	< 50%	< 50%
496	type III	≥ 50%	≥ 50%
497	type IV	< 50%	< 50%
498	Type I	< 50%	< 50%
499	type IV	≧ 50%	< 50%
500	type III	> 50%	≤ 50%
501	type II	< 50%	< 50%
502	type III	< 50%	< 50%
503	Type I	< 50%	< 50%
504	type IV	< 50%	< 50%
505	type III	< 50%	< 50%
506	type II	< 50%	< 50%
507	type II	≥ 50%	< 50%
508	type IV	≧ 50%	< 50%
509	type IV	≧ 50%	< 50%
510	Type I	< 50%	< 50%
511	Type I	< 50%	< 50%
512	type IV	< 50%	< 50%
513	type III	≥ 50%	≥ 50%
514	type II	< 50%	< 50%
515	Type I	< 50%	< 50%
516	Type I	< 50%	< 50%
517	type IV	≧ 50%	≧ 50%
518	type II	< 50%	< 50%
519	type II	≥ 50%	≥ 50%
520	Type I	< 50%	< 50%
521	type IV	≧ 50%	< 50%
522	type III	< 50%	< 50%
523	type II	< 50%	< 50%
524	Type I	< 50%	< 50%
525	Type I	< 50%	< 50%
526	type IV	≧ 50%	≧ 50%
527	type II	≥ 50%	< 50%
528	type II	≥ 50%	≥ 50%
529	Type I	< 50%	< 50%
530	type IV	< 50%	< 50%
531	type III	< 50%	< 50%
532	type II	< 50%	< 50%
533	Type I	< 50%	< 50%
534	Type I	< 50%	< 50%
535	type IV	≧ 50%	≧ 50%
536	type III	≥ 50%	≥ 50%
537	type II	≥ 50%	≥ 50%
538	Type I	< 50%	< 50%
539	type IV	≧ 50%	< 50%
540	type III	< 50%	< 50%
541	type II	< 50%	< 50%
542	Type I	< 50%	< 50%
543	Type I	< 50%	< 50%
544	type IV	< 50%	< 50%
545	type III	≥ 50%	≥ 50%
546	type IV	≧ 50%	≧ 50%
547	Type I	< 50%	< 50%
548	Type I	< 50%	< 50%
549	type II	< 50%	< 50%
550	Type I	< 50%	< 50%
551	Type I	< 50%	< 50%
552	type IV	≧ 50%	≧ 50%
553	type III	< 50%	< 50%
554	type II	< 50%	< 50%
555	Type I	< 50%	< 50%
556	Type I	≧ 50%	≧ 50%
557	type III	≥ 50%	≥ 50%
558	type II	< 50%	< 50%
559	Type I	< 50%	< 50%
560	Type I	< 50%	< 50%
561	type IV	< 50%	< 50%
562	type II	< 50%	< 50%
563	type II	< 50%	< 50%
564	Type I	< 50%	< 50%
565	Type I	< 50%	< 50%
566	type III	< 50	≧ 50%
567	Type I	< 50%	< 50%
568	type II	≥ 50%	≥ 50%
569	Type I	< 50%	< 50%
570	type IV	< 50%	< 50%
571	type III	< 50%	< 50%
572	Type I	< 50%	< 50%
573	Type I	< 50%	< 50%
574	Type I	< 50%	< 50%
575	type IV	≧ 50%	≧ 50%
576	type II	< 50%	< 50%
577	type IV	≧ 50%	≧ 50%
578	Type I	< 50%	< 50%
579	type IV	< 50%	< 50%
580	type III	< 50%	< 50%
581	type II	< 50%	< 50%
582	type III	≥ 50%	≥ 50%
583	Type I	< 50%	< 50%
584	type IV	≧ 50%	≧ 50%
585	type III	> 50%	≤ 50%
586	type II	≥ 50%	≥ 50%
587	type II	≥ 50%	≥ 50%
588	type III	< 50%	< 50%
589	type II	< 50%	< 50%
590	Type I	< 50%	< 50%
591	Type I	< 50%	< 50%
592	type IV	< 50%	< 50%
593	type III	≥ 50%	≥ 50%
594	type II	< 50%	< 50%
595	Type I	< 50%	< 50%
596	Type I	< 50%	< 50%
597	type III	< 50%	< 50%
598	type II	< 50%	< 50%
599	Type I	< 50%	< 50%
600	Type I	< 50%	< 50%
601	type IV	< 50%	< 50%
602	type III	≥ 50%	≥ 50%
603	type II	< 50%	< 50%
604	Type I	< 50%	< 50%
605	type IV	≧ 50%	< 50%
606	type IV	≧ 50%	≧ 50%
607	type II	< 50%	< 50%
608	Type I	< 50%	< 50%
609	Type I	< 50%	< 50%
610	type IV	< 50%	< 50%
611	type III	< 50%	< 50%
612	type II	< 50%	< 50%
613	Type I	< 50%	< 50%
614	Type I	< 50%	< 50%
615	type III	> 50%	≤ 50%
616	type II	< 50%	≥ 50%
617	type II	≥ 50%	≥ 50%
618	Type I	< 50%	< 50%
619	type IV	< 50%	< 50%
620	type III	< 50%	< 50%
621	type II	< 50%	< 50%
622	Type I	< 50%	< 50%
623	Type I	< 50%	< 50%
624	Type I	≧ 50%	≧ 50%
625	type II	< 50%	< 50%
626	type II	< 50%	< 50%
627	type IV	≧ 50%	< 50%
628	type III	< 50%	< 50%
629	type II	< 50%	< 50%
630	Type I	< 50%	< 50%
631	Type I	< 50%	< 50%
632	type III	< 50%	< 50%
633	type III	≥ 50%	≥ 50%
634	type II	≥ 50%	≥ 50%
635	Type I	< 50%	< 50%
636	type IV	≧ 50%	< 50%
637	type II	< 50%	< 50%
638	type II	< 50%	< 50%
639	Type I	< 50%	< 50%
640	Type I	< 50%	< 50%
641	type IV	< 50%	< 50%
642	Type I	< 50%	≥ 50%
643	type II	< 50%	< 50%
644	Type I	< 50%	< 50%
645	Type I	≧ 50%	≧ 50%
646	type III	< 50%	< 50%
647	Type I	< 50%	< 50%
648	Type I	< 50%	< 50%
649	Type I	< 50%	< 50%
650	type IV	< 50%	< 50%
651	type III	≥ 50%	≥ 50%
652	type IV	< 50%	< 50%
653	Type I	< 50%	< 50%
654	type IV	≧ 50%	< 50%
655	type IV	≧ 50%	≧ 50%
656	type II	< 50%	< 50%
657	type III	< 50%	< 50%
658	Type I	< 50%	< 50%
659	type IV	< 50%	< 50%
660	type III	< 50%	< 50%
661	type II	< 50%	< 50%
662	type II	< 50%	< 50%
663	type II	< 50%	< 50%
664	type III	> 50%	≤ 50%
665	type III	< 50%	< 50%
666	Type I	< 50%	≥ 50%
667	type IV	< 50%	< 50%
668	type III	< 50%	< 50%
669	type II	< 50%	< 50%
670	Type I	< 50%	< 50%
671	Type I	< 50%	< 50%
672	type IV	≧ 50%	≧ 50%
673	type II	< 50%	< 50%
674	type II	≥ 50%	≥ 50%
675	Type I	< 50%	< 50%
676	type IV	≧ 50%	< 50%
677	type III	< 50%	< 50%
678	type II	< 50%	< 50%
679	Type I	< 50%	< 50%
680	Type I	< 50%	< 50%
681	type IV	< 50%	< 50%
682	type III	≥ 50%	≥ 50%
683	type II	≥ 50%	≥ 50%
684	Type I	< 50%	< 50%
685	type IV	≧ 50%	< 50%
686	type III	> 50%	≤ 50%
687	type II	< 50%	< 50%
688	Type I	< 50%	< 50%
689	Type I	< 50%	< 50%
690	type IV	≧ 50%	≧ 50%
691	type III	≥ 50%	≥ 50%
692	type II	< 50%	< 50%
693	Type I	< 50%	< 50%
694	type IV	≧ 50%	< 50%
695	type III	< 50%	< 50%
696	type II	< 50%	< 50%
697	Type I	< 50%	< 50%
698	Type I	< 50%	< 50%
699	type IV	< 50%	< 50%
700	type III	≥ 50%	≥ 50%
701	type II	< 50%	< 50%
702	type II	< 50%	< 50%
703	type II	< 50%	< 50%
704	type II	≥ 50%	≥ 50%
705	type II	≥ 50%	≥ 50%
706	Type I	< 50%	< 50%
707	type IV	< 50%	< 50%
708	type III	< 50%	< 50%
709	type II	< 50%	< 50%
710	Type I	< 50%	< 50%
711	Type I	< 50%	< 50%
712	type III	< 50%	< 50%
713	type II	< 50%	< 50%
714	Type I	< 50%	< 50%
715	Type I	< 50%	< 50%
716	type IV	< 50%	< 50%
717	type II	< 50%	< 50%
718	type II	< 50%	< 50%
719	Type I	< 50%	< 50%
720	Type I	< 50%	< 50%
721	type IV	≧ 50%	≧ 50%
722	Type I	< 50%	< 50%
723	type II	≥ 50%	≥ 50%
724	Type I	< 50%	< 50%
725	type IV	≧ 50%	< 50%
726	type III	< 50%	< 50%
727	Type I	< 50%	< 50%
728	Type I	< 50%	< 50%
729	Type I	< 50%	< 50%
730	type IV	< 50%	< 50%
731	type III	≥ 50%	≥ 50%
732	type IV	< 50%	< 50%
733	Type I	< 50%	< 50%
734	type IV	< 50%	< 50%
735	type III	< 50%	< 50%
736	type II	< 50%	< 50%
737	type III	≥ 50%	≥ 50%
738	Type I	< 50%	< 50%
739	type IV	≧ 50%	≧ 50%
740	type III	≥ 50%	≥ 50%
741	type II	< 50%	< 50%
742	type II	< 50%	< 50%
743	type II	≥ 50%	≥ 50%
744	type II	< 50%	< 50%
745	Type I	< 50%	< 50%
746	Type I	< 50%	< 50%
747	type IV	< 50%	< 50%
748	type III	≥ 50%	≥ 50%
749	type II	< 50%	< 50%
750	Type I	< 50%	< 50%
751	Type I	< 50%	< 50%
752	type III	> 50%	≤ 50%
753	type II	< 50%	< 50%
754	type II	≥ 50%	≥ 50%
755	Type I	< 50%	< 50%
756	type IV	< 50%	< 50%
757	type III	< 50%	< 50%
758	type II	< 50%	< 50%
759	Type I	< 50%	< 50%
760	Type I	≧ 50%	≧ 50%
761	type IV	≧ 50%	≧ 50%
762	type II	< 50%	< 50%
763	Type I	< 50%	< 50%
764	Type I	< 50%	< 50%
765	type IV	< 50%	< 50%
766	type III	< 50%	< 50%
767	type II	< 50%	< 50%
768	Type I	< 50%	< 50%
769	Type I	< 50%	< 50%
770	type IV	≧ 50%	≧ 50%
771	type III	≥ 50%	≥ 50%
772	type II	≥ 50%	≥ 50%
773	Type I	< 50%	< 50%
774	type IV	≧ 50%	< 50%
775	type III	< 50%	< 50%
776	type II	< 50%	< 50%
777	Type I	< 50%	< 50%
778	Type I	< 50%	< 50%
779	type IV	≧ 50%	≧ 50%
780	type II	< 50%	< 50%
781	type III	≥ 50%	≥ 50%
782	type II	< 50%	< 50%
783	type III	< 50%	< 50%
784	type II	< 50%	< 50%
785	Type I	< 50%	< 50%
786	Type I	< 50%	< 50%
787	type IV	≧ 50%	≧ 50%
788	type III	≥ 50%	≥ 50%
789	type II	< 50%	< 50%
790	Type I	< 50%	< 50%
791	type IV	≧ 50%	< 50%
792	type II	≥ 50%	< 50%
793	type II	< 50%	< 50%
794	Type I	< 50%	< 50%
795	Type I	< 50%	< 50%
796	type IV	< 50%	< 50%
797	type II	≥ 50%	≥ 50%
798	type II	< 50%	< 50%
799	Type I	< 50%	< 50%
800	Type I	< 50%	< 50%
801	type III	> 50%	≤ 50%
802	Type I	< 50%	< 50%
803	Type I	< 50%	< 50%
804	Type I	< 50%	< 50%
805	type IV	< 50%	< 50%
806	type III	< 50%	< 50%
807	type IV	≧ 50%	< 50%
808	Type I	< 50%	< 50%
809	Type I	≧ 50%	≧ 50%
810	type IV	≧ 50%	≧ 50%
811	type II	< 50%	< 50%
812	type III	> 50%	≤ 50%
813	Type I	< 50%	< 50%
814	type IV	< 50%	< 50%
815	type III	< 50%	< 50%
816	type II	< 50%	< 50%
817	type II	< 50%	< 50%
818	Type I	< 50%	< 50%
819	type III	≥ 50%	≥ 50%
820	type IV	≧ 50%	≧ 50%
821	type III	> 50%	≤ 50%
822	type IV	< 50%	< 50%
823	type III	< 50%	< 50%
824	type II	< 50%	< 50%
825	Type I	< 50%	< 50%
826	Type I	< 50%	< 50%
827	type IV	≧ 50%	≧ 50%
828	type III	≥ 50%	≥ 50%
829	type II	< 50%	< 50%
830	Type I	< 50%	< 50%
831	type IV	≧ 50%	< 50%
832	type III	< 50%	< 50%
833	type II	< 50%	< 50%
834	Type I	< 50%	< 50%
835	Type I	< 50%	< 50%
836	type IV	< 50%	< 50%
837	type III	≥ 50%	≥ 50%
838	type II	≥ 50%	≥ 50%
839	Type I	< 50%	< 50%
840	type IV	≧ 50%	< 50%
841	type III	> 50%	≤ 50%
842	type II	< 50%	< 50%
843	Type I	< 50%	< 50%
844	Type I	< 50%	< 50%
845	type IV	< 50%	< 50%
846	type III	< 50%	< 50%
847	type II	< 50%	< 50%
848	Type I	< 50%	< 50%
849	Type I	≧ 50%	≧ 50%
850	type III	> 50%	≤ 50%
851	type II	< 50%	< 50%
852	Type I	< 50%	< 50%
853	Type I	< 50%	< 50%
854	type IV	< 50%	< 50%
855	type III	≥ 50%	≥ 50%
856	type II	< 50%	< 50%
857	Type I	< 50%	< 50%
858	type III	≥ 50%	≥ 50%
859	type IV	≧ 50%	< 50%
860	type IV	≧ 50%	< 50%
861	Type I	< 50%	< 50%
862	type IV	< 50%	< 50%
863	type III	< 50%	< 50%
864	type II	< 50%	< 50%
865	Type I	< 50%	< 50%
866	Type I	< 50%	< 50%
867	type III	< 50%	< 50%
868	type III	≥ 50%	≥ 50%
869	type II	≥ 50%	≥ 50%
870	Type I	< 50%	< 50%
871	type IV	< 50%	< 50%
872	type II	< 50%	< 50%
873	type II	< 50%	< 50%
874	Type I	< 50%	< 50%
875	Type I	< 50%	< 50%
876	type IV	≧ 50%	≧ 50%
877	Type I	< 50%	< 50%
878	type II	< 50%	< 50%
879	Type I	< 50%	< 50%
880	type IV	≧ 50%	< 50%
881	type III	< 50%	< 50%
882	Type I	< 50%	< 50%
883	Type I	< 50%	< 50%
884	Type I	< 50%	< 50%
885	type IV	< 50%	< 50%
886	type III	≥ 50%	≥ 50%
887	type IV	< 50%	< 50%
888	Type I	< 50%	< 50%
889	type IV	≧ 50%	< 50%
890	type III	> 50%	≤ 50%
891	type II	< 50%	< 50%
892	type III	< 50%	< 50%
893	Type I	< 50%	< 50%
894	type IV	< 50%	< 50%
895	type III	< 50%	< 50%
896	type II	< 50%	< 50%
897	type IV	≧ 50%	≧ 50%
898	Type I	< 50%	< 50%
899	Type I	< 50%	< 50%
900	Type I	< 50%	< 50%
901	Type I	< 50%	< 50%
902	type IV	< 50%	< 50%
903	type III	≥ 50%	≥ 50%
904	type II	< 50%	< 50%
905	Type I	< 50%	< 50%
906	Type I	< 50%	< 50%
907	type IV	≧ 50%	≧ 50%
908	type II	< 50%	< 50%
909	type II	≥ 50%	≥ 50%
910	Type I	< 50%	< 50%
911	type IV	≧ 50%	< 50%
912	type III	< 50%	< 50%
913	type II	< 50%	< 50%
914	Type I	< 50%	< 50%
915	Type I	< 50%	< 50%
916	type IV	≧ 50%	≧ 50%
917	type II	≥ 50%	< 50%
918	type II	≥ 50%	≥ 50%
919	Type I	< 50%	< 50%
920	type IV	< 50%	< 50%
921	type III	< 50%	< 50%
922	type II	< 50%	< 50%
923	Type I	< 50%	< 50%
924	Type I	< 50%	< 50%
925	type IV	≧ 50%	≧ 50%
926	type III	≥ 50%	≥ 50%
927	type II	≥ 50%	≥ 50%
928	Type I	< 50%	< 50%
929	type IV	≧ 50%	< 50%
930	type III	< 50%	< 50%
931	type II	< 50%	< 50%
932	Type I	< 50%	< 50%
933	Type I	< 50%	< 50%
934	type IV	< 50%	< 50%
935	type III	≥ 50%	≥ 50%
936	type IV	≧ 50%	≧ 50%
937	type II	≥ 50%	≥ 50%
938	type II	≥ 50%	≥ 50%
939	type II	< 50%	< 50%
940	Type I	< 50%	< 50%
941	Type I	< 50%	< 50%
942	type IV	≧ 50%	≧ 50%
943	type III	< 50%	< 50%
944	type II	< 50%	< 50%
945	Type I	< 50%	< 50%
946	Type I	≧ 50%	≧ 50%
947	type III	≥ 50%	≥ 50%
948	type II	< 50%	< 50%
949	Type I	< 50%	< 50%
950	Type I	< 50%	< 50%
951	type IV	< 50%	< 50%
952	type II	< 50%	< 50%
953	type II	< 50%	< 50%
954	Type I	< 50%	< 50%
955	Type I	< 50%	< 50%
956	type IV	≧ 50%	≧ 50%
957	Type I	< 50%	< 50%
958	type II	≥ 50%	≥ 50%
959	Type I	< 50%	< 50%
960	type IV	< 50%	< 50%
961	type III	< 50%	< 50%
962	Type I	< 50%	< 50%
963	Type I	< 50%	< 50%
964	Type I	< 50%	< 50%
965	type IV	≧ 50%	≧ 50%
966	type II	< 50%	< 50%
967	type IV	≧ 50%	≧ 50%
968	Type I	< 50%	< 50%
969	type IV	< 50%	< 50%
970	type III	< 50%	< 50%
971	type II	< 50%	< 50%
972	type III	≥ 50%	≥ 50%
973	Type I	< 50%	< 50%
974	type IV	≧ 50%	≧ 50%
975	Type I	< 50%	< 50%
976	type II	< 50%	< 50%
977	type II	< 50%	< 50%
978	type III	< 50%	< 50%
979	type II	< 50%	< 50%
980	Type I	< 50%	< 50%
981	Type I	< 50%	< 50%
982	type IV	< 50%	< 50%
983	type III	≥ 50%	≥ 50%
984	type II	< 50%	< 50%
985	Type I	< 50%	< 50%
986	Type I	< 50%	< 50%
987	type III	< 50%	< 50%
988	type II	< 50%	< 50%
989	Type I	< 50%	< 50%
990	Type I	< 50%	< 50%
991	type IV	< 50%	< 50%
992	type III	≥ 50%	≥ 50%
993	type II	< 50%	< 50%
994	Type I	< 50%	< 50%
995	type IV	≧ 50%	< 50%
996	type IV	≧ 50%	≧ 50%
997	type II	< 50%	< 50%
998	Type I	< 50%	< 50%
999	Type I	< 50%	< 50%
1000	type IV	< 50%	< 50%
1001	type III	< 50%	< 50%
1002	type II	< 50%	< 50%
1003	Type I	< 50%	< 50%
1004	Type I	< 50%	< 50%
1005	type III	> 50%	≤ 50%
1006	type III	≥ 50%	≥ 50%
1007	type II	≥ 50%	≥ 50%
1008	Type I	< 50%	< 50%
1009	type IV	< 50%	< 50%
1010	type III	< 50%	< 50%
1011	type II	< 50%	< 50%
1012	Type I	< 50%	< 50%
1013	Type I	< 50%	< 50%
1014	Type I	< 50%	< 50%
1015	type III	> 50%	≤ 50%
1016	type III	< 50%	< 50%
1017	type IV	≧ 50%	< 50%
1018	type III	< 50%	< 50%
1019	type II	< 50%	< 50%
1020	Type I	< 50%	< 50%
1021	Type I	< 50%	< 50%
1022	type III	< 50%	< 50%
1023	type III	≥ 50%	≥ 50%
1024	type II	≥ 50%	≥ 50%
1025	Type I	< 50%	< 50%
1026	type IV	≧ 50%	< 50%
1027	type II	< 50%	< 50%
1028	type II	< 50%	< 50%
1029	Type I	< 50%	< 50%
1030	Type I	< 50%	< 50%
1031	type IV	< 50%	< 50%
1032	type II	≥ 50%	≥ 50%
1033	type II	< 50%	< 50%
1034	Type I	< 50%	< 50%
1035	Type I	≧ 50%	≧ 50%
1036	type III	< 50%	< 50%
1037	Type I	< 50%	< 50%
1038	Type I	< 50%	< 50%
1039	Type I	< 50%	< 50%
1040	type IV	< 50%	< 50%
1041	type III	≥ 50%	≥ 50%
1042	type IV	≧ 50%	< 50%
1043	Type I	< 50%	< 50%
1044	type IV	≧ 50%	< 50%
1045	type IV	≧ 50%	≧ 50%
1046	type II	< 50%	< 50%
1047	type III	< 50%	< 50%
1048	Type I	< 50%	< 50%
1049	type IV	< 50%	< 50%
1050	type III	< 50%	< 50%
1051	type II	< 50%	< 50%
1052	type II	< 50%	< 50%
1053	Type I	< 50%	< 50%
1054	type II	< 50%	< 50%
1055	type II	≥ 50%	≥ 50%
1056	type II	≥ 50%	≥ 50%
1057	type IV	< 50%	< 50%
1058	type III	< 50%	< 50%
1059	type II	< 50%	< 50%
1060	Type I	< 50%	< 50%
1061	Type I	< 50%	< 50%
1062	type IV	≧ 50%	≧ 50%
1063	type II	< 50%	< 50%
1064	type II	≥ 50%	≥ 50%
1065	Type I	< 50%	< 50%
1066	type IV	≧ 50%	< 50%
1067	type III	< 50%	< 50%
1068	type II	< 50%	< 50%
1069	Type I	< 50%	< 50%
1070	Type I	< 50%	< 50%
1071	type IV	< 50%	< 50%
1072	type III	≥ 50%	≥ 50%
1073	type II	≥ 50%	≥ 50%
1074	Type I	< 50%	< 50%
1075	type IV	≧ 50%	< 50%
1076	type III	> 50%	≤ 50%
1077	type II	< 50%	< 50%
1078	Type I	< 50%	< 50%
1079	Type I	< 50%	< 50%
1080	type IV	≧ 50%	≧ 50%
1081	type III	≥ 50%	≥ 50%
1082	type II	< 50%	< 50%
1083	Type I	< 50%	< 50%
1084	type IV	≧ 50%	< 50%
1085	type III	< 50%	< 50%
1086	type II	< 50%	< 50%
1087	Type I	< 50%	< 50%
1088	Type I	< 50%	< 50%
1089	type IV	< 50%	< 50%
1090	type III	≥ 50%	≥ 50%
1091	type II	< 50%	< 50%
1092	Type I	< 50%	< 50%
1093	type II	< 50%	< 50%
1094	type II	≥ 50%	≥ 50%
1095	type II	≥ 50%	≥ 50%
1096	Type I	< 50%	< 50%
1097	type IV	< 50%	< 50%
1098	type III	< 50%	< 50%
1099	type II	< 50%	< 50%
1100	Type I	< 50%	< 50%
1101	Type I	< 50%	< 50%
1102	type III	< 50%	< 50%
1103	type II	< 50%	< 50%
1104	Type I	< 50%	< 50%
1105	Type I	< 50%	< 50%
1106	type IV	< 50%	< 50%
1107	type II	< 50%	< 50%
1108	type II	< 50%	< 50%
1109	Type I	< 50%	< 50%
1110	Type I	< 50%	< 50%
1111	type IV	≧ 50%	≧ 50%
1112	Type I	< 50%	< 50%
1113	type II	≥ 50%	≥ 50%
1114	Type I	< 50%	< 50%
1115	type IV	≧ 50%	< 50%
1116	type III	< 50%	< 50%
1117	Type I	< 50%	< 50%
1118	Type I	< 50%	< 50%
1119	Type I	< 50%	< 50%
1120	type IV	< 50%	< 50%
1121	type III	≥ 50%	≥ 50%
1122	type IV	< 50%	< 50%
1123	Type I	< 50%	< 50%
1124	type IV	< 50%	< 50%
1125	type III	< 50%	< 50%
1126	type II	< 50%	< 50%
1127	type III	≥ 50%	≥ 50%
1128	Type I	< 50%	< 50%
1129	type IV	≧ 50%	≧ 50%
1130	type III	≥ 50%	≥ 50%
1131	type II	< 50%	< 50%
1132	type III	≥ 50%	≥ 50%
1133	type II	< 50%	< 50%
1134	type II	< 50%	< 50%
1135	Type I	< 50%	< 50%
1136	Type I	< 50%	< 50%
1137	type IV	< 50%	< 50%
1138	type III	≥ 50%	≥ 50%
1139	type II	< 50%	< 50%
1140	Type I	< 50%	< 50%
1141	Type I	< 50%	< 50%
1142	type III	> 50%	≤ 50%
1143	type II	< 50%	< 50%
1144	type II	≥ 50%	≥ 50%
1145	Type I	< 50%	< 50%
1146	type IV	< 50%	< 50%
1147	type III	< 50%	< 50%
1148	type II	< 50%	< 50%
1149	Type I	< 50%	< 50%
1150	Type I	≧ 50%	≧ 50%
1151	type IV	≧ 50%	≧ 50%
1152	type II	< 50%	< 50%
1153	Type I	< 50%	< 50%
1154	Type I	< 50%	< 50%
1155	type IV	< 50%	< 50%
1156	type III	< 50%	< 50%
1157	type II	< 50%	< 50%
1158	Type I	< 50%	< 50%
1159	Type I	< 50%	< 50%
1160	type IV	≧ 50%	≧ 50%
1161	type III	≥ 50%	≥ 50%
1162	type II	≥ 50%	≥ 50%
1163	Type I	< 50%	< 50%
1164	type IV	≧ 50%	< 50%
1165	type III	< 50%	< 50%
1166	type II	< 50%	< 50%
1167	Type I	< 50%	< 50%
1168	Type I	< 50%	< 50%
1169	type IV	≧ 50%	≧ 50%
1170	type II	≥ 50%	≥ 50%
1171	type IV	≧ 50%	≧ 50%
1172	type III	> 50%	≤ 50%
1173	type III	< 50%	< 50%
1174	type II	< 50%	< 50%
1175	Type I	< 50%	< 50%
1176	Type I	< 50%	< 50%
1177	type IV	≧ 50%	≧ 50%
1178	type III	≥ 50%	≥ 50%
1179	type II	< 50%	< 50%
1180	Type I	< 50%	< 50%
1181	type IV	≧ 50%	< 50%
1182	type II	≥ 50%	< 50%
1183	type II	< 50%	< 50%
1184	Type I	< 50%	< 50%
1185	Type I	< 50%	< 50%
1186	type IV	< 50%	< 50%
1187	type II	≥ 50%	≥ 50%
1188	type II	< 50%	< 50%
1189	Type I	< 50%	< 50%
1190	Type I	< 50%	< 50%
1191	type III	> 50%	≤ 50%
1192	Type I	< 50%	< 50%
1193	Type I	< 50%	< 50%
1194	Type I	< 50%	< 50%
1195	type IV	< 50%	< 50%
1196	type III	< 50%	< 50%
1197	type IV	≧ 50%	< 50%
1198	Type I	< 50%	< 50%
1199	Type I	≧ 50%	≧ 50%
1200	type IV	≧ 50%	≧ 50%
1201	type II	< 50%	< 50%
1202	type III	> 50%	≤ 50%
1203	Type I	< 50%	< 50%
1204	type IV	< 50%	< 50%
1205	type III	< 50%	< 50%
1206	type II	< 50%	< 50%
1207	type II	< 50%	< 50%
1208	Type I	< 50%	< 50%
1209	type III	≥ 50%	≥ 50%
1210	type IV	≧ 50%	< 50%
1211	type IV	≧ 50%	< 50%
1212	type IV	≧ 50%	< 50%
1213	type III	< 50%	< 50%
1214	type II	< 50%	< 50%
1215	Type I	< 50%	< 50%
1216	Type I	< 50%	< 50%
1217	type IV	≧ 50%	≧ 50%
1218	type III	≥ 50%	≥ 50%
1219	type II	< 50%	< 50%
1220	Type I	< 50%	< 50%
1221	type IV	≧ 50%	< 50%
1222	type III	< 50%	< 50%
1223	type II	< 50%	< 50%
1224	Type I	< 50%	< 50%
1225	Type I	< 50%	< 50%
1226	type IV	< 50%	< 50%
1227	type III	≥ 50%	≥ 50%
1228	type II	≥ 50%	≥ 50%
1229	Type I	< 50%	< 50%
1230	type IV	≧ 50%	< 50%
1231	type III	> 50%	≤ 50%
1232	type II	< 50%	< 50%
1233	Type I	< 50%	< 50%
1234	Type I	< 50%	< 50%
1235	type IV	< 50%	< 50%
1236	type III	< 50%	< 50%
1237	type II	< 50%	< 50%
1238	Type I	< 50%	< 50%
1239	Type I	< 50%	< 50%
1240	type III	> 50%	≤ 50%
1241	type II	< 50%	< 50%
1242	Type I	< 50%	< 50%
1243	Type I	< 50%	< 50%
1244	type IV	< 50%	< 50%
1245	type III	≥ 50%	≥ 50%
1246	type II	< 50%	< 50%
1247	Type I	< 50%	< 50%
1248	type II	≥ 50%	< 50%
1249	Type I	< 50%	< 50%
1250	Type I	< 50%	< 50%
1251	Type I	< 50%	< 50%
1252	type IV	< 50%	< 50%
1253	type III	< 50%	< 50%
1254	type II	< 50%	< 50%
1255	Type I	< 50%	< 50%
1256	Type I	< 50%	< 50%
1257	type III	< 50%	< 50%
1258	type III	≥ 50%	≥ 50%
1259	type II	≥ 50%	≥ 50%
1260	Type I	< 50%	< 50%
1261	type IV	< 50%	< 50%
1262	type II	< 50%	< 50%
1263	type II	< 50%	< 50%
1264	Type I	< 50%	< 50%
1265	Type I	< 50%	< 50%
1266	type IV	≧ 50%	≧ 50%
1267	Type I	< 50%	< 50%
1268	type II	< 50%	< 50%
1269	Type I	< 50%	< 50%
1270	type IV	≧ 50%	< 50%
1271	type III	< 50%	< 50%
1272	Type I	< 50%	< 50%
1273	Type I	< 50%	< 50%
1274	Type I	< 50%	< 50%
1275	type IV	< 50%	< 50%
1276	type III	≥ 50%	≥ 50%
1277	type IV	< 50%	< 50%
1278	Type I	< 50%	< 50%
1279	type IV	≧ 50%	< 50%
1280	type III	> 50%	≤ 50%
1281	type II	< 50%	< 50%
1282	type III	< 50%	< 50%
1283	Type I	< 50%	< 50%
1284	type IV	< 50%	< 50%
1285	type III	< 50%	< 50%
1286	type II	< 50%	< 50%
1287	type IV	≧ 50%	≧ 50%
1288	type II	≥ 50%	≥ 50%
1289	type II	≥ 50%	≥ 50%
1290	Type I	< 50%	< 50%
1291	Type I	< 50%	< 50%
1292	type IV	< 50%	< 50%
1293	type III	≥ 50%	≥ 50%
1294	type II	< 50%	< 50%
1295	Type I	< 50%	< 50%
1296	Type I	< 50%	< 50%
1297	type IV	≧ 50%	≧ 50%
1298	type II	< 50%	< 50%
1299	type II	≥ 50%	≥ 50%
1300	Type I	< 50%	< 50%
1301	type IV	≧ 50%	< 50%
1302	type III	< 50%	< 50%
1303	type II	< 50%	< 50%
1304	Type I	< 50%	< 50%
1305	Type I	< 50%	< 50%
1306	type IV	≧ 50%	≧ 50%
1307	type III	≥ 50%	≥ 50%
1308	type II	≥ 50%	≥ 50%
1309	Type I	< 50%	< 50%
1310	type IV	< 50%	< 50%
1311	type III	< 50%	< 50%
1312	type II	< 50%	< 50%
1313	Type I	< 50%	< 50%
1314	Type I	< 50%	< 50%
1315	type IV	≧ 50%	≧ 50%
1316	type III	≥ 50%	≥ 50%
1317	type II	≥ 50%	≥ 50%
1318	Type I	< 50%	< 50%
1319	type IV	≧ 50%	< 50%
1320	type III	< 50%	< 50%
1321	type II	< 50%	< 50%
1322	Type I	< 50%	< 50%
1323	Type I	< 50%	< 50%
1324	type IV	< 50%	< 50%
1325	type III	≥ 50%	≥ 50%
1326	type III	< 50	≧ 50%
1327	type II	< 50%	< 50%
1328	type II	< 50%	< 50%
1329	type II	< 50%	< 50%
1330	Type I	< 50%	< 50%
1331	Type I	< 50%	< 50%
1332	type IV	≧ 50%	≧ 50%
1333	type III	< 50%	< 50%
1334	type II	< 50%	< 50%
1335	Type I	< 50%	< 50%
1336	Type I	≧ 50%	≧ 50%
1337	type III	≥ 50%	≥ 50%
1338	type II	< 50%	< 50%
1339	Type I	< 50%	< 50%
1340	Type I	< 50%	< 50%
1341	type IV	< 50%	< 50%
1342	type II	< 50%	< 50%
1343	type II	< 50%	< 50%
1344	Type I	< 50%	< 50%
1345	Type I	< 50%	< 50%
1346	type IV	≧ 50%	≧ 50%
1347	Type I	< 50%	< 50%
1348	type II	≥ 50%	≥ 50%
1349	Type I	< 50%	< 50%
1350	type IV	< 50%	< 50%
1351	type III	< 50%	< 50%
1352	Type I	< 50%	< 50%
1353	Type I	< 50%	< 50%
1354	Type I	< 50%	< 50%
1355	type IV	≧ 50%	≧ 50%
1356	type II	< 50%	< 50%
1357	type IV	≧ 50%	≧ 50%
1358	Type I	< 50%	< 50%
1359	type IV	< 50%	< 50%
1360	type III	< 50%	< 50%
1361	type II	< 50%	< 50%
1362	type III	≥ 50%	≥ 50%
1363	Type I	< 50%	< 50%
1364	type IV	≧ 50%	≧ 50%
1365	Type I	≧ 50%	≧ 50%
1366	type III	> 50%	≤ 50%
1367	type III	< 50%	< 50%
1368	type III	< 50%	< 50%
1369	type II	< 50%	< 50%
1370	Type I	< 50%	< 50%
1371	Type I	< 50%	< 50%
1372	type IV	< 50%	< 50%
1373	type III	≥ 50%	≥ 50%
1374	type II	< 50%	< 50%
1375	Type I	< 50%	< 50%
1376	Type I	< 50%	< 50%
1377	type III	> 50%	≤ 50%
1378	type II	< 50%	< 50%
1379	Type I	< 50%	< 50%
1380	Type I	< 50%	< 50%
1381	type IV	< 50%	< 50%
1382	type III	≥ 50%	≥ 50%
1383	type II	< 50%	< 50%
1384	Type I	< 50%	< 50%
1385	type IV	≧ 50%	< 50%
1386	type IV	≧ 50%	≧ 50%
1387	type II	< 50%	< 50%
1388	Type I	< 50%	< 50%
1389	Type I	< 50%	< 50%
1390	type IV	< 50%	< 50%
1391	type III	< 50%	< 50%
1392	type II	< 50%	< 50%
1393	Type I	< 50%	< 50%
1394	Type I	< 50%	< 50%
1395	type III	> 50%	≤ 50%
1396	type III	≥ 50%	≥ 50%
1397	type II	≥ 50%	≥ 50%
1398	Type I	< 50%	< 50%
1399	type IV	< 50%	< 50%
1400	type III	< 50%	< 50%
1401	type II	< 50%	< 50%
1402	Type I	< 50%	< 50%
1403	Type I	< 50%	< 50%
1404	type II	< 50%	< 50%
1405	type II	< 50%	< 50%
1406	type II	≥ 50%	≥ 50%
1407	type IV	≧ 50%	< 50%
1408	type III	< 50%	< 50%
1409	type II	< 50%	< 50%
1410	Type I	< 50%	< 50%
1411	Type I	< 50%	< 50%
1412	type III	< 50%	< 50%
1413	type III	≥ 50%	≥ 50%
1414	type II	≥ 50%	≥ 50%
1415	Type I	< 50%	< 50%
1416	type IV	≧ 50%	< 50%
1417	type II	< 50%	< 50%
1418	type II	< 50%	< 50%
1419	Type I	< 50%	< 50%
1420	Type I	< 50%	< 50%
1421	type IV	< 50%	< 50%
1422	type II	≥ 50%	≥ 50%
1423	type II	< 50%	< 50%
1424	Type I	< 50%	< 50%
1425	Type I	≧ 50%	≧ 50%
1426	type III	< 50%	< 50%
1427	Type I	< 50%	< 50%
1428	Type I	< 50%	< 50%
1429	Type I	< 50%	< 50%
1430	type IV	< 50%	< 50%
1431	type III	≥ 50%	≥ 50%
1432	type IV	≧ 50%	< 50%
1433	Type I	< 50%	< 50%
1434	type IV	≧ 50%	< 50%
1435	type IV	≧ 50%	≧ 50%
1436	type II	< 50%	< 50%
1437	type III	< 50%	< 50%
1438	Type I	< 50%	< 50%
1439	type IV	< 50%	< 50%
1440	type III	< 50%	< 50%
1441	type II	< 50%	< 50%
1442	type II	< 50%	< 50%
1443	type II	< 50%	< 50%
1444	type II	< 50%	< 50%
1445	type II	≥ 50%	≥ 50%
1446	type II	≥ 50%	≥ 50%
1447	type IV	< 50%	< 50%
1448	type III	< 50%	< 50%
1449	type II	< 50%	< 50%
1450	Type I	< 50%	< 50%
1451	Type I	< 50%	< 50%
1452	type IV	≧ 50%	≧ 50%
1453	type II	< 50%	< 50%
1454	type II	≥ 50%	≥ 50%
1455	Type I	< 50%	< 50%
1456	type IV	≧ 50%	< 50%
1457	type III	< 50%	< 50%
1458	type II	< 50%	< 50%
1459	Type I	< 50%	< 50%
1460	Type I	< 50%	< 50%
1461	type IV	< 50%	< 50%
1462	type III	≥ 50%	≥ 50%
1463	type II	≥ 50%	≥ 50%
1464	Type I	< 50%	< 50%
1465	type IV	≧ 50%	< 50%
1466	type III	> 50%	≤ 50%
1467	type II	< 50%	< 50%
1468	Type I	< 50%	< 50%
1469	Type I	< 50%	< 50%
1470	type IV	≧ 50%	≧ 50%
1471	type III	≥ 50%	≥ 50%
1472	type II	< 50%	< 50%
1473	Type I	< 50%	< 50%
1474	type IV	≧ 50%	< 50%
1475	type III	< 50%	< 50%
1476	type II	< 50%	< 50%
1477	Type I	< 50%	< 50%
1478	Type I	< 50%	< 50%
1479	type IV	< 50%	< 50%
1480	type III	≥ 50%	≥ 50%
1481	type II	< 50%	< 50%
1482	type II	< 50%	< 50%
1483	type III	≥ 50%	≥ 50%
1484	type II	< 50%	< 50%
1485	type II	≥ 50%	≥ 50%
1486	Type I	< 50%	< 50%
1487	type IV	< 50%	< 50%
1488	type III	< 50%	< 50%
1489	type II	< 50%	< 50%
1490	Type I	< 50%	< 50%
1491	Type I	< 50%	< 50%
1492	type III	< 50%	< 50%
1493	type II	< 50%	< 50%
1494	Type I	< 50%	< 50%
1495	Type I	< 50%	< 50%
1496	type IV	< 50%	< 50%
1497	type II	< 50%	< 50%
1498	type II	< 50%	< 50%
1499	Type I	< 50%	< 50%
1500	Type I	< 50%	< 50%
1501	type IV	≧ 50%	≧ 50%
1502	Type I	< 50%	< 50%
1503	type II	≥ 50%	≥ 50%
1504	Type I	< 50%	< 50%
1505	type IV	≧ 50%	< 50%
1506	type III	< 50%	< 50%
1507	Type I	< 50%	< 50%
1508	Type I	< 50%	< 50%
1509	Type I	< 50%	< 50%
1510	type IV	< 50%	< 50%
1511	type III	≥ 50%	≥ 50%
1512	type IV	< 50%	< 50%
1513	Type I	< 50%	< 50%
1514	type IV	< 50%	< 50%
1515	type III	< 50%	< 50%
1516	type II	< 50%	< 50%
1517	type III	≥ 50%	≥ 50%
1518	Type I	< 50%	< 50%
1519	type IV	≧ 50%	≧ 50%
1520	type III	≥ 50%	≥ 50%
1521	type II	< 50%	< 50%
1522	type IV	≧ 50%	≧ 50%
1523	type III	> 50%	≤ 50%
1524	type II	< 50%	< 50%
1525	Type I	< 50%	< 50%
1526	Type I	< 50%	< 50%
1527	type IV	< 50%	< 50%
1528	type III	≥ 50%	≥ 50%
1529	type II	< 50%	< 50%
1530	Type I	< 50%	< 50%
1531	Type I	< 50%	< 50%
1532	type III	> 50%	≤ 50%
1533	type II	< 50%	< 50%
1534	type II	≥ 50%	≥ 50%
1535	Type I	< 50%	< 50%
1536	type IV	< 50%	< 50%
1537	type III	< 50%	< 50%
1538	type II	< 50%	< 50%
1539	Type I	< 50%	< 50%
1540	Type I	< 50%	< 50%
1541	type IV	≧ 50%	≧ 50%
1542	type II	< 50%	< 50%
1543	Type I	< 50%	< 50%
1544	Type I	< 50%	< 50%
1545	type IV	< 50%	< 50%
1546	type III	< 50%	< 50%
1547	type II	< 50%	< 50%
1548	Type I	< 50%	< 50%
1549	Type I	< 50%	< 50%
1550	type IV	≧ 50%	≧ 50%
1551	type III	≥ 50%	≥ 50%
1552	type II	≥ 50%	≥ 50%
1553	Type I	< 50%	< 50%
1554	type IV	≧ 50%	< 50%
1555	type III	< 50%	< 50%
1556	type II	< 50%	< 50%
1557	Type I	< 50%	< 50%
1558	Type I	< 50%	< 50%
1559	type IV	≧ 50%	≧ 50%
1560	type III	≥ 50%	≥ 50%
1561	Type I	≧ 50%	≧ 50%
1562	type IV	≧ 50%	< 50%
1563	type III	< 50%	< 50%
1564	type II	< 50%	< 50%
1565	Type I	< 50%	< 50%
1566	Type I	< 50%	< 50%
1567	type IV	≧ 50%	≧ 50%
1568	type III	≥ 50%	≥ 50%
1569	type II	< 50%	< 50%
1570	Type I	< 50%	< 50%
1571	type IV	≧ 50%	< 50%
1572	type II	< 50%	≥ 50%
1573	type II	< 50%	< 50%
1574	Type I	< 50%	< 50%
1575	Type I	< 50%	< 50%
1576	type IV	< 50%	< 50%
1577	type II	≥ 50%	≥ 50%
1578	type II	< 50%	< 50%
1579	Type I	< 50%	< 50%
1580	Type I	< 50%	< 50%
1581	type III	> 50%	≤ 50%
1582	Type I	< 50%	< 50%
1583	Type I	≥ 50%	< 50%
1584	Type I	< 50%	< 50%
1585	type IV	< 50%	< 50%
1586	type III	< 50%	< 50%
1587	type IV	< 50%	≧ 50%
1588	Type I	< 50%	< 50%
1589	Type I	≧ 50%	≧ 50%
1590	type IV	≧ 50%	≧ 50%
1591	type II	< 50%	< 50%
1592	type III	> 50%	≤ 50%
1593	Type I	< 50%	< 50%
1594	type IV	< 50%	< 50%
1595	type III	< 50%	< 50%
1596	type II	< 50%	< 50%
1597	type II	< 50%	< 50%
1598	Type I	< 50%	< 50%
1599	type III	≥ 50%	≥ 50%
1600	Type I	< 50%	< 50%
1601	Type I	< 50%	< 50%
1602	type IV	≧ 50%	< 50%
1603	type III	< 50%	< 50%
1604	type II	< 50%	< 50%
1605	Type I	< 50%	< 50%
1606	Type I	< 50%	< 50%
1607	type IV	≧ 50%	≧ 50%
1608	type III	≥ 50%	≥ 50%
1609	type II	< 50%	< 50%
1610	Type I	< 50%	< 50%
1611	type IV	< 50%	≧ 50%
1612	type III	< 50%	< 50%
1613	type II	< 50%	< 50%
1614	Type I	< 50%	< 50%
1615	Type I	< 50%	< 50%
1616	type IV	< 50%	< 50%
1617	type III	≥ 50%	≥ 50%
1618	type II	≥ 50%	≥ 50%
1619	Type I	< 50%	< 50%
1620	type IV	≧ 50%	< 50%
1621	type III	> 50%	≤ 50%
1622	type II	< 50%	< 50%
1623	Type I	< 50%	< 50%
1624	Type I	< 50%	< 50%
1625	type IV	< 50%	< 50%
1626	type III	< 50%	< 50%
1627	type II	< 50%	< 50%
1628	Type I	< 50%	< 50%
1629	Type I	< 50%	< 50%
1630	type III	> 50%	≤ 50%
1631	type II	< 50%	< 50%
1632	Type I	< 50%	< 50%
1633	Type I	< 50%	< 50%
1634	type IV	< 50%	< 50%
1635	type III	≥ 50%	≥ 50%
1636	type II	< 50%	< 50%
1637	Type I	< 50%	< 50%
1638	type IV	≧ 50%	≧ 50%
1639	type II	≥ 50%	≥ 50%
1640	type II	≥ 50%	≥ 50%
1641	Type I	< 50%	< 50%
1642	type IV	< 50%	< 50%
1643	type III	< 50%	< 50%
1644	type II	< 50%	< 50%
1645	Type I	< 50%	< 50%
1646	Type I	< 50%	< 50%
1647	type III	< 50%	< 50%
1648	type III	≥ 50%	≥ 50%
1649	type II	≥ 50%	≥ 50%
1650	Type I	< 50%	< 50%
1651	type IV	< 50%	< 50%
1652	type II	< 50%	< 50%
1653	type II	< 50%	< 50%
1654	Type I	< 50%	< 50%
1655	Type I	< 50%	< 50%
1656	type IV	≧ 50%	≧ 50%
1657	Type I	< 50%	< 50%
1658	type II	< 50%	< 50%
1659	Type I	< 50%	< 50%
1660	type IV	≧ 50%	< 50%
1661	type III	< 50%	< 50%
1662	Type I	< 50%	< 50%
1663	Type I	< 50%	< 50%
1664	Type I	< 50%	< 50%
1665	type IV	< 50%	< 50%
1666	type III	≥ 50%	≥ 50%
1667	type IV	< 50%	< 50%
1668	Type I	< 50%	< 50%
1669	type IV	≧ 50%	< 50%
1670	type III	> 50%	≤ 50%
1671	type II	< 50%	< 50%
1672	type III	< 50%	< 50%
1673	Type I	< 50%	< 50%
1674	type IV	< 50%	< 50%
1675	type III	< 50%	< 50%
1676	type II	< 50%	< 50%
1677	type IV	≧ 50%	≧ 50%
1678	type II	< 50%	< 50%
1679	type II	< 50%	< 50%
1680	Type I	< 50%	< 50%
1681	Type I	< 50%	< 50%
1682	type IV	< 50%	< 50%
1683	type III	≥ 50%	≥ 50%
1684	type II	< 50%	< 50%
1685	Type I	< 50%	< 50%
1686	Type I	< 50%	< 50%
1687	type IV	≧ 50%	≧ 50%
1688	type II	< 50%	< 50%
1689	type II	≥ 50%	≥ 50%
1690	Type I	< 50%	< 50%
1691	type IV	≧ 50%	< 50%
1692	type III	< 50%	< 50%
1693	type II	< 50%	< 50%
1694	Type I	< 50%	< 50%
1695	Type I	< 50%	< 50%
1696	type IV	≧ 50%	≧ 50%
1697	type III	≥ 50%	≥ 50%
1698	type II	≥ 50%	≥ 50%
1699	Type I	< 50%	< 50%
1700	type IV	< 50%	< 50%
1701	type III	< 50%	< 50%
1702	type II	< 50%	< 50%
1703	Type I	< 50%	< 50%
1704	Type I	< 50%	< 50%
1705	type IV	≧ 50%	≧ 50%
1706	type III	≥ 50%	≥ 50%
1707	type II	≥ 50%	≥ 50%
1708	Type I	< 50%	< 50%
1709	type IV	≧ 50%	< 50%
1710	type III	< 50%	< 50%
1711	type II	< 50%	< 50%
1712	Type I	< 50%	< 50%
1713	Type I	< 50%	< 50%
1714	type IV	< 50%	< 50%
1715	type III	≥ 50%	≥ 50%
1716	Type I	< 50%	< 50%
1717	type III	> 50%	≤ 50%
1718	type III	< 50%	< 50%
1719	type II	< 50%	< 50%
1720	Type I	< 50%	≥ 50%
1721	Type I	< 50%	< 50%
1722	type IV	≧ 50%	≧ 50%
1723	type III	< 50%	< 50%
1724	type II	< 50%	< 50%
1725	Type I	< 50%	< 50%
1726	Type I	≧ 50%	≧ 50%
1727	type III	≥ 50%	≥ 50%
1728	type II	< 50%	< 50%
1729	Type I	< 50%	< 50%
1730	Type I	< 50%	< 50%
1731	type IV	< 50%	< 50%
1732	type II	< 50%	< 50%
1733	type II	< 50%	< 50%
1734	Type I	< 50%	< 50%
1735	Type I	< 50%	< 50%
1736	type IV	≧ 50%	≧ 50%
1737	Type I	< 50%	< 50%
1738	type II	≥ 50%	≥ 50%
1739	Type I	< 50%	< 50%
1740	type IV	< 50%	< 50%
1741	type III	< 50%	< 50%
1742	Type I	< 50%	< 50%
1743	Type I	< 50%	< 50%
1744	Type I	< 50%	< 50%
1745	type IV	≧ 50%	≧ 50%
1746	type II	< 50%	< 50%
1747	type IV	≧ 50%	≧ 50%
1748	Type I	< 50%	< 50%
1749	type IV	< 50%	< 50%
1750	type III	< 50%	< 50%
1751	type II	< 50%	< 50%
1752	type III	≥ 50%	≥ 50%
1753	Type I	< 50%	< 50%
1754	type IV	≧ 50%	≧ 50%
1755	Type I	< 50%	< 50%
1756	type II	< 50%	< 50%
1757	type II	≥ 50%	≥ 50%
1758	type III	< 50%	< 50%
1759	type II	< 50%	< 50%
1760	Type I	< 50%	< 50%
1761	Type I	< 50%	< 50%
1762	type IV	< 50%	< 50%
1763	type III	≥ 50%	≥ 50%
1764	type II	< 50%	< 50%
1765	Type I	< 50%	< 50%
1766	Type I	< 50%	< 50%
1767	type III	> 50%	≤ 50%
1768	type II	< 50%	< 50%
1769	Type I	< 50%	< 50%
1770	Type I	< 50%	< 50%
1771	type IV	< 50%	< 50%
1772	type III	≥ 50%	≥ 50%
1773	type II	< 50%	< 50%
1774	Type I	< 50%	< 50%
1775	type IV	< 50%	≧ 50%
1776	type IV	≧ 50%	≧ 50%
1777	type II	< 50%	< 50%
1778	Type I	< 50%	< 50%
1779	Type I	< 50%	< 50%
1780	type IV	< 50%	< 50%
1781	type III	< 50%	< 50%
1782	type II	< 50%	< 50%
1783	Type I	< 50%	< 50%
1784	Type I	< 50%	< 50%
1785	type III	> 50%	≤ 50%
1786	type III	≥ 50%	≥ 50%
1787	type II	≥ 50%	≥ 50%
1788	Type I	< 50%	< 50%
1789	type IV	< 50%	< 50%
1790	type III	< 50%	< 50%
1791	type II	< 50%	< 50%
1792	Type I	< 50%	< 50%
1793	Type I	< 50%	< 50%
1794	Type I	< 50%	< 50%
1795	type II	< 50%	< 50%
1796	type II	≥ 50%	≥ 50%
1797	type IV	≧ 50%	< 50%
1798	type III	< 50%	< 50%
1799	type II	< 50%	< 50%
1800	Type I	< 50%	< 50%
1801	Type I	< 50%	< 50%
1802	type III	> 50%	≤ 50%
1803	type III	≥ 50%	≥ 50%
1804	type II	≥ 50%	≥ 50%
1805	Type I	< 50%	< 50%
1806	type IV	≧ 50%	< 50%
1807	type II	< 50%	< 50%
1808	type II	< 50%	< 50%
1809	Type I	< 50%	< 50%
1810	Type I	< 50%	< 50%
1811	type IV	< 50%	< 50%
1812	type II	≥ 50%	≥ 50%
1813	type II	< 50%	< 50%
1814	Type I	< 50%	< 50%
1815	Type I	≧ 50%	≧ 50%
1816	type III	< 50%	< 50%
1817	Type I	< 50%	< 50%
1818	Type I	< 50%	< 50%
1819	Type I	< 50%	< 50%
1820	type IV	< 50%	< 50%
1821	type III	≥ 50%	≥ 50%
1822	type IV	≧ 50%	< 50%
1823	Type I	< 50%	< 50%
1824	type IV	≧ 50%	< 50%
1825	type IV	≧ 50%	≧ 50%
1826	type II	< 50%	< 50%
1827	type III	< 50%	< 50%
1828	Type I	< 50%	< 50%
1829	type IV	< 50%	< 50%
1830	type III	< 50%	< 50%
1831	type II	< 50%	< 50%
1832	type II	< 50%	< 50%
1833	Type I	< 50%	< 50%
1834	type III	≥ 50%	≥ 50%
1835	type II	< 50%	< 50%
1836	type II	≥ 50%	≥ 50%
1837	type IV	< 50%	< 50%
1838	type III	< 50%	< 50%
1839	type II	< 50%	< 50%
1840	Type I	< 50%	< 50%
1841	Type I	< 50%	< 50%
1842	type IV	≧ 50%	≧ 50%
1843	type II	< 50%	< 50%
1844	type II	≥ 50%	≥ 50%
1845	Type I	< 50%	< 50%
1846	type IV	≧ 50%	< 50%
1847	type III	< 50%	< 50%
1848	type II	< 50%	< 50%
1849	Type I	< 50%	< 50%
1850	Type I	< 50%	< 50%
1851	type IV	< 50%	< 50%
1852	type III	≥ 50%	≥ 50%
1853	type II	≥ 50%	≥ 50%
1854	Type I	< 50%	< 50%
1855	type IV	≧ 50%	< 50%
1856	type III	> 50%	≤ 50%
1857	type II	< 50%	< 50%
1858	Type I	< 50%	< 50%
1859	Type I	< 50%	< 50%
1860	type IV	≧ 50%	≧ 50%
1861	type III	≥ 50%	≥ 50%
1862	type II	< 50%	< 50%
1863	Type I	< 50%	< 50%
1864	Type I	≧ 50%	≧ 50%
1865	type III	< 50%	< 50%
1866	type II	< 50%	< 50%
1867	Type I	< 50%	< 50%
1868	Type I	< 50%	< 50%
1869	type IV	< 50%	< 50%
1870	type III	≥ 50%	≥ 50%
1871	type II	< 50%	< 50%
1872	type II	< 50%	< 50%
1873	type IV	≧ 50%	≧ 50%
1874	type III	> 50%	≤ 50%
1875	type II	≥ 50%	≥ 50%
1876	Type I	< 50%	< 50%
1877	type IV	< 50%	< 50%
1878	type III	< 50%	< 50%
1879	type II	< 50%	< 50%
1880	Type I	< 50%	< 50%
1881	Type I	< 50%	< 50%
1882	type III	< 50%	< 50%
1883	type II	< 50%	< 50%
1884	type II	≥ 50%	≥ 50%
1885	Type I	< 50%	< 50%
1886	type IV	< 50%	< 50%
1887	type II	< 50%	< 50%
1888	type II	< 50%	< 50%
1889	Type I	< 50%	< 50%
1890	Type I	< 50%	< 50%
1891	type IV	≧ 50%	≧ 50%
1892	Type I	< 50%	< 50%
1893	type II	≥ 50%	≥ 50%
1894	Type I	< 50%	< 50%
1895	type IV	≧ 50%	< 50%
1896	type III	< 50%	< 50%
1897	Type I	< 50%	< 50%
1898	Type I	< 50%	< 50%
1899	Type I	< 50%	< 50%
1900	type IV	< 50%	< 50%
1901	type III	≥ 50%	≥ 50%
1902	type IV	< 50%	< 50%
1903	Type I	< 50%	< 50%
1904	type IV	< 50%	< 50%
1905	type III	< 50%	< 50%
1906	type II	< 50%	< 50%
1907	type III	< 50%	< 50%
1908	Type I	< 50%	< 50%
1909	type IV	≧ 50%	≧ 50%
1910	type III	≥ 50%	≥ 50%
1911	type II	< 50%	< 50%
1912	Type I	≧ 50%	≧ 50%
1913	type IV	≧ 50%	< 50%
1914	type II	< 50%	< 50%
1915	Type I	< 50%	< 50%
1916	Type I	< 50%	< 50%
1917	type IV	< 50%	< 50%
1918	type III	≥ 50%	≥ 50%
1919	type II	< 50%	< 50%
1920	Type I	< 50%	< 50%
1921	Type I	< 50%	< 50%
1922	type III	> 50%	≤ 50%
1923	type II	< 50%	< 50%
1924	type II	≥ 50%	≥ 50%
1925	Type I	< 50%	< 50%
1926	type IV	< 50%	< 50%
1927	type III	< 50%	< 50%
1928	type II	< 50%	< 50%
1929	Type I	< 50%	< 50%
1930	Type I	< 50%	< 50%
1931	type IV	≧ 50%	≧ 50%
1932	type II	< 50%	< 50%
1933	Type I	< 50%	< 50%
1934	Type I	< 50%	< 50%
1935	type IV	< 50%	< 50%
1936	type III	< 50%	< 50%
1937	type II	< 50%	< 50%
1938	Type I	< 50%	< 50%
1939	Type I	< 50%	< 50%
1940	type IV	≧ 50%	≧ 50%
1941	type III	≥ 50%	≥ 50%
1942	type II	≥ 50%	≥ 50%
1943	Type I	< 50%	< 50%
1944	type IV	≧ 50%	< 50%
1945	type III	< 50%	< 50%
1946	type II	< 50%	< 50%
1947	Type I	< 50%	< 50%
1948	Type I	< 50%	< 50%
1949	type IV	< 50%	< 50%
1950	type III	≥ 50%	≥ 50%
1951	Type I	< 50%	< 50%
1952	Type I	< 50%	< 50%
1953	type III	< 50%	< 50%
1954	type II	< 50%	< 50%
1955	Type I	< 50%	< 50%
1956	Type I	< 50%	< 50%
1957	type IV	≧ 50%	≧ 50%
1958	type III	≥ 50%	≥ 50%
1959	type II	< 50%	< 50%
1960	Type I	< 50%	< 50%
1961	type IV	≧ 50%	< 50%
1962	type III	≥ 50%	≥ 50%
1963	type II	< 50%	< 50%
1964	Type I	< 50%	< 50%
1965	Type I	< 50%	< 50%
1966	type IV	< 50%	< 50%
1967	type II	≥ 50%	≥ 50%
1968	type II	< 50%	< 50%
1969	Type I	< 50%	< 50%
1970	Type I	< 50%	< 50%
1971	type III	> 50%	≤ 50%
1972	Type I	< 50%	< 50%
1973	type II	≥ 50%	≥ 50%
1974	Type I	< 50%	< 50%
1975	type IV	< 50%	< 50%
1976	type III	< 50%	< 50%
1977	Type I	≧ 50%	≧ 50%
1978	Type I	< 50%	< 50%
1979	Type I	≧ 50%	≧ 50%
1980	type IV	≧ 50%	≧ 50%
1981	type II	< 50%	< 50%
1982	type III	< 50	≧ 50%
1983	Type I	< 50%	< 50%
1984	type IV	< 50%	< 50%
1985	type III	< 50%	< 50%
1986	type II	< 50%	< 50%
1987	type II	< 50%	< 50%
1988	Type I	< 50%	< 50%
1989	type II	≥ 50%	< 50%
1990	type II	≥ 50%	≥ 50%
1991	type II	≥ 50%	≥ 50%
1992	type IV	≧ 50%	< 50%
1993	type III	< 50%	< 50%
1994	type II	< 50%	< 50%
1995	Type I	< 50%	< 50%
1996	Type I	< 50%	< 50%
1997	type IV	≧ 50%	≧ 50%
1998	type III	≥ 50%	≥ 50%
1999	type II	< 50%	< 50%
[truncated: 2,956 more rows]
